# Supplementary material for: Substitution of Carbohydrates for Fats and Risk of Type 2 Diabetes among Korean Middle-Aged Adults: Findings from the Korean Genome and Epidemiology Study
Source: Nutrients. 2022 Feb 3;14(3):654. doi: 10.3390/nu14030654 (PMC8838696; doi:10.3390/nu14030654)
Supplement: Supplementary file 1 [file nutrients-14-00654-s001.zip]

Archive with 1 entries (1 files):
- nutrients-1575041-supplementary.pdf
